# Supplementary material for: Enhanced Cellular Cryopreservation by Biopolymer-Associated Suppression of RhoA/ROCK Signaling Pathway
Source: Materials (Basel). 2021 Oct 14;14(20):6056. doi: 10.3390/ma14206056 (PMC8540109; doi:10.3390/ma14206056)
Supplement: Supplementary file 1 [file materials-14-06056-s001.zip]

Archive with 1 entries (1 files):
- materials-1386205-supplementary.pdf
